# Supplementary material for: Do Current Smokers and Ex-Smokers Who Use Nicotine Vaping Products Daily Versus Weekly Differ on Their Reasons for Vaping? Findings from the 2020 ITC Four Country Smoking and Vaping Survey
Source: Int J Environ Res Public Health. 2022 Oct 29;19(21):14130. doi: 10.3390/ijerph192114130 (PMC9653847; doi:10.3390/ijerph192114130)
Supplement: Supplementary file 1 [file ijerph-19-14130-s001.zip]

Archive with 1 entries (1 files):
- ijerph-1966591-supplementary.pdf
